# Supplementary material for: Thermal tolerance of giant salmonfly nymphs (Pteronarcys californica) varies across populations in a regulated river
Source: Conserv Physiol. 2024 Jul 5;12(1):coae043. doi: 10.1093/conphys/coae043 (PMC11225080; doi:10.1093/conphys/coae043)
Supplement: IndivNymphData_Supplementary_coae043 [file indivnymphdata_supplementary_coae043.xlsx]

## Sheet: IndividualNymphData
Population	Year	MeanRMRTemp.C	MeanMMRTemp.C	DryMass.g	Length.cm	RMR.mgpermin	MMR.mgpermin	AS.mgpermin	FAS	Loss of Righting Response	Discard	Notes
Hebgen	2020	8.93565	8.93565	0.0852		0.000804134	0.00197895	0.00117482	2.46097	0	0
Hebgen	2020	9.15079	9.15079	0.0359		0.00132643	0.00225546	0.000929024	1.70039	0	0
Hebgen	2020	9.34327	9.34327	0.0653		0.000723539	0.00215631	0.00143277	2.98023	0	0
Hebgen	2020	9.42372	9.42372	0.1603		0.000891168	0.00457676	0.00368559	5.13568	0	1	Discard RMR due to overnight RMR was variable
Hebgen	2021	9.98	9.971	0.154	3.322	0.00109055	0.00340569	0.00231514	3.12291	0	0
Hebgen	2021	9.994	9.989	0.218	3.738	0.00125677	0.004824	0.00356723	3.83841	0	1
Hebgen	2021	11.116	11.105	0.148	3.281	0.0013917	0.00371812	0.00232642	2.67164	0	0
Hebgen	2021	11.209	11.325	0.127	3.109	0.00161207	0.00361845	0.00200637	2.24459	0	0
Hebgen	2020	12.1667	12.1667	0.0478		0.000957207	0.00237143	0.00141422	2.47745	0	0
Hebgen	2020	12.312	12.312	0.1392		0.00137675	0.00383511	0.00245835	2.78562	0	0
Hebgen	2020	13.1626	13.1626	0.056		0.00074093	0.00214599	0.00140506	2.89634	0	0
Hebgen	2020	13.2749	13.2749	0.0621		0.000675438	0.00224775	0.00157232	3.32785	0	0
Hebgen	2021	13.509	13.508	0.129	3.132	0.00120871	0.00403537	0.00282666	3.33857	0	0
Hebgen	2021	13.664	13.669	0.122	3.071	0.00144191	0.00487427	0.00343236	3.38043	0	0
Hebgen	2020	14.3307	14.3307	0.1101		0.000843259	0.00373186	0.0028886	4.42552	0	0
Hebgen	2020	14.4995	14.4995	0.0854		0.0006269	0.00249594	0.00186904	3.98141	0	0
Hebgen	2020	15.2032	15.2032	0.1027		0.00348638	0.00940664	0.00592027	2.69811	0	1	Discard RMR due to overnight RMR was variable
Hebgen	2020	15.2331	15.2331	0.0958		0.00165104	0.00501825	0.00336721	3.03946	0	0
Hebgen	2020	15.2822	15.2822	0.1348		0.000853088	0.00438044	0.00352735	5.1348	0	0
Hebgen	2020	15.3615	15.3615	0.0735		0.00103732	0.00325124	0.00221392	3.13427	0	0
Hebgen	2021	16.547	16.531	0.175	3.474	0.00169697	0.00882957	0.00713259	5.20312	0	1	Discard RMR due to overnight RMR was variable
Hebgen	2020	16.557	16.557	0.0944		0.000903085	0.00281117	0.00190809	3.11285	0	0
Hebgen	2020	16.615	16.615	0.1127		0.00127595	0.00449529	0.00321934	3.52308	0	0
Hebgen	2021	16.73	16.599	0.191	3.578	0.0016293	0.00726511	0.00563582	4.45905	0	0
Hebgen	2020	17.2043	17.2043	0.0669		0.000805683	0.00260152	0.00179584	3.22896	0	0
Hebgen	2021	17.241	17.252	0.093	2.792	0.00172078	0.00551392	0.00379314	3.20431	0	0
Hebgen	2020	17.2492	17.2492	0.1119		0.00112136	0.00377221	0.00265085	3.36396	0	0
Hebgen	2020	17.3656	17.3656	0.1307		0.00235149	0.0073898	0.00503831	3.1426	0	0
Hebgen	2020	17.3985	17.3985	0.0854		0.00313096	0.00617943	0.00304847	1.97366	0	0
Hebgen	2021	17.426	17.476	0.069	2.526	0.0016193	0.00448671	0.0028674	2.77076	0	0
Hebgen	2021	17.988	17.896	0.184	3.533	0.00164102	0.0052828	0.00364177	3.21921	0	0
Hebgen	2021	18.018	17.845	0.182	3.519	0.00134012	0.00554074	0.00420063	4.13452	0	0
Hebgen	2020	18.3854	18.3854	0.089		0.00106362	0.00376595	0.00270233	3.5407	0	0
Hebgen	2020	18.4916	18.4916	0.0833		0.00125064	0.00448759	0.00323696	3.58824	0	0
Hebgen	2020	19.2057	19.2057	0.1146		0.0014314	0.00410869	0.00267729	2.87041	0	0
Hebgen	2020	19.3367	19.3367	0.0538		0.0016684	0.00384002	0.00217162	2.30161	0	0
Hebgen	2021	19.935	19.935	0.218	3.742		0.00746398			0	1	RMR technical malfunction
Hebgen	2021	20.036	20.002	0.278	4.064	0.00207832	0.00802536	0.00594704	3.86147	0	0
Hebgen	2021	20.101	20.101	0.194	3.593		0.00702093			0	1	RMR technical malfunction
Hebgen	2021	20.153	20.108	0.123	3.074	0.00329333	0.00453817	0.00124485	1.37799	0	1	Discard RMR due to high levels of activity overnight
Hebgen	2020	20.2837	20.2837	0.1484		0.00266016	0.00718102	0.00452087	2.69947	0	0
Hebgen	2021	20.36	20.358		3.195					0	1	Technical malfunction all respirometer O2 data lost; no mass recorded
Hebgen	2020	20.4326	20.4326	0.1015		0.00149022	0.0068628	0.00537258	4.60524	0	0
Hebgen	2021	20.633	20.617	0.179	3.499	0.00180995	0.00469644	0.00288649	2.5948	0	0
Hebgen	2020	21.027	21.027	0.257		0.00507584	0.00998967	0.00491383	1.96808	0	1	Discard RMR due to overnight RMR was variable
Hebgen	2020	21.1343	21.1343	0.1112		0.00115251	0.00595259	0.00480008	5.16488	0	0
Hebgen	2020	21.7526	21.7526	0.0341		0.00143665	0.00423538	0.00279873	2.9481	0	0
Hebgen	2020	22.0164	22.0164	0.0876		0.00391215	0.00628681	0.00237466	1.607	0	0
Hebgen	2021	23.248	23.044	0.174	3.462	0.0026151	0.00697359	0.00435849	2.66667	0	0
Hebgen	2021	23.442	23.038	0.209	3.686	0.00301098	0.00899195	0.00598097	2.98639	0	0
Hebgen	2021	23.831	24.16	0.219	3.746	0.00331284	0.00643352	0.00312068	1.942	0	0
Hebgen	2021	24.103	24.387	0.199	3.627	0.00414176	0.0102534	0.00611162	2.47561	0	0	Some AMR data discarded due to nymph clung to probe during AMR
Hebgen	2021	26.005	25.987	0.158	3.348	0.00351959	0.00529488	0.00177529	1.5044	0	0
Hebgen	2021	26.198	26.268	0.209	3.685	0.00386807	0.00637597	0.00250791	1.64836	0	0
Hebgen	2021	26.278	26.141	0.186	3.543	0.00287079	0.00687334	0.00400255	2.39423	0	0
Hebgen	2021	26.534	26.425		3.989					0	1	Technical malfunction all respirometer O2 data lost; no mass recorded
Hebgen	2021	26.931	27.935	0.159	3.362	0.00350316	0.00611654	0.00261337	1.746	0	0
Hebgen	2021	27.237	28.262	0.257	3.957	0.00769254	0.0100759	0.00238336	1.30983	0	1	Discard RMR due to overnight RMR was variable
Hebgen	2021	27.982	27.982	0.152	3.308		0.00532136			0	0	RMR technical malfunction
Hebgen	2021	28.021	28.006	0.292	4.135	0.00435869	0.00688654	0.00252785	1.57996	0	0
Hebgen	2021	28.171	28.171	0.311	4.221		0.00707737			0	0	RMR technical malfunction
Hebgen	2021	28.234	28.201	0.125	3.092	0.00410896	0.00562991	0.00152095	1.37016	0	0
Hebgen	2021	28.769	28.789	0.121	3.058	0.00293314	0.0037567	0.000823564	1.28078	0	0
Hebgen	2021	29.884	29.815	0.141	3.227	0.00383102	0.00427649	0.000445468	1.11628	0	0
Varney	2020	7.76398	7.76398	0.046		0.000823735	0.00313272	0.00230899	3.80307	0	0
Varney	2020	7.85471	7.85471	0.0872		0.000994858	0.0023555	0.00136064	2.36767	0	0
Varney	2020	9.24033	9.24033	0.0579		0.000393679	0.00222207	0.00182839	5.64437	0	0
Varney	2020	9.90885	9.90885	0.1164		0.000642237	0.00268833	0.00204609	4.18589	0	0
Varney	2020	10.0255	10.0255	0.1221		0.000859999	0.00714443	0.00628443	8.30749	0	1	Discard RMR due to overnight RMR was variable
Varney	2021	10.169	10.221	0.242	3.877	0.00120278	0.00589895	0.00469617	4.90444	0	0
Varney	2021	10.191	10.145	0.143	3.236	0.00103269	0.0024715	0.00143881	2.39326	0	1	All data discarded due to nymph discovered injured at end of AMR
Varney	2021	10.864	10.748	0.254	3.942	0.00159783	0.00565811	0.00406028	3.54111	0	0
Varney	2021	11.015	10.739	0.257	3.955	0.00154192	0.00574911	0.00420719	3.72853	0	0
Varney	2020	12.1429	12.1429	0.0617		0.00115271	0.00381591	0.00266319	3.31037	0	0
Varney	2020	12.2638	12.2638	0.0671		0.00144419	0.00303027	0.00158608	2.09825	0	0
Varney	2020	13.229	13.229	0.0747		0.00155454	0.00505301	0.00349847	3.25049	0	0
Varney	2021	13.407	13.345	0.127	3.114	0.00114803	0.00503471	0.00388668	4.38551	0	0
Varney	2020	13.5561	13.5561	0.105		0.00151194	0.00595361	0.00444167	3.93772	0	0
Varney	2021	14.025	13.997	0.179	3.494	0.00146343	0.00636172	0.00489829	4.34713	0	0
Varney	2021	14.044	13.55	0.117	3.024	0.000808034	0.00429173	0.0034837	5.31132	0	0
Varney	2021	14.056	13.83	0.193	3.588	0.00154507	0.00646315	0.00491807	4.18307	0	0
Varney	2020	14.8619	14.8619	0.1174		0.00104192	0.00569706	0.00465514	5.46787	0	0
Varney	2020	14.8751	14.8751	0.1008		0.000987422	0.00487013	0.00388271	4.93217	0	0
Varney	2020	14.9406	14.9406	0.1118		0.00155134	0.00471995	0.00316861	3.0425	0	0
Varney	2020	14.9664	14.9664	0.1123		0.000965282	0.00513767	0.00417239	5.32245	0	0
Varney	2020	15.4106	15.4106	0.1127		0.000944684	0.00419488	0.0032502	4.44051	0	0
Varney	2020	16.2365	16.2365	0.1047		0.00143544	0.00552201	0.00408658	3.84692	0	0
Varney	2020	16.271	16.271	0.0972		0.00110933	0.00437238	0.00326306	3.94148	0	0
Varney	2021	17.179	17.157	0.189	3.56	0.00170519	0.00639535	0.00469015	3.75051	0	0
Varney	2021	17.311	17.279	0.131	3.143	0.00141817	0.00502109	0.00360292	3.54054	0	0
Varney	2021	17.353	17.166	0.286	4.105	0.00197093	0.00656822	0.0045973	3.33256	0	0
Varney	2021	17.394	17.406	0.247	3.902	0.00231342	0.00706509	0.00475167	3.05396	0	0
Varney	2020	17.4341	17.4341	0.0629		0.00117844	0.00419924	0.0030208	3.5634	0	0
Varney	2020	17.4504	17.4504	0.1082		0.00131295	0.00511973	0.00380677	3.8994	0	0
Varney	2020	18.1574	18.1574	0.0994		0.00148963	0.0044775	0.00298788	3.00579	0	0
Varney	2020	18.1839	18.1839	0.0561		0.00132898	0.00330731	0.00197833	2.4886	0	1	Discard RMR due to overnight RMR was variable
Varney	2020	18.6485	18.6485	0.3024		0.00180326	0.00732348	0.00552022	4.06124	0	0
Varney	2020	19.2166	19.2166	0.0896		0.00160872	0.00456446	0.00295574	2.83733	0	0
Varney	2020	19.2844	19.2844	0.0573		0.00163255	0.00319998	0.00156743	1.96011	0	1	Discard RMR due to overnight RMR was variable
Varney	2020	19.3636	19.3636	0.1149		0.00204715	0.0036047	0.00155755	1.76084	1	1	Discard RMR due to overnight RMR was variable
Varney	2020	19.8872	19.8872	0.2635		0.00377277	0.00672186	0.0029491	1.78168	1	0
Varney	2021	20.297	20.285	0.131	3.142	0.00149757	0.00506764	0.00357007	3.38391	0	0	Some AMR data discarded due to nymph clung to probe during AMR
Varney	2021	20.306	20.245	0.148	3.275	0.00137686	0.00323147	0.00185461	2.34698	0	1	Discard RMR due consistently low r2 for O2 slopes
Varney	2021	20.498	20.452	0.211	3.699	0.00174748	0.00435745	0.00260997	2.49356	0	0	Some AMR data discarded due to nymph clung to probe during AMR
Varney	2021	20.521	20.497	0.125	3.097	0.00145725	0.00455754	0.0031003	3.1275	0	0
Varney	2020	20.7086	20.7086	0.0867		0.000904986	0.00384705	0.00294207	4.25095	1	0
Varney	2021	22.483	22.681	0.177	3.485	0.00312897	0.006288	0.00315903	2.00961	0	0
Varney	2021	22.712	22.935	0.173	3.455	0.00320383	0.00632871	0.00312488	1.97536	0	0
Varney	2021	25.053	25.165	0.145	3.259	0.00194681	0.00325835	0.00131154	1.67368	0	0
Varney	2021	25.228	25.024	0.179	3.501	0.00247606	0.00378137	0.00130531	1.52717	0	0
Varney	2021	25.719	25.776	0.124	3.082	0.00211755	0.0049691	0.00285156	2.34663	0	0
Varney	2021	25.806	25.718	0.119	3.051	0.00264152	0.00461238	0.00197086	1.74611	0	0
Varney	2021	29.889	29.825	0.092	2.786	0.00308102	0.00492182	0.0018408	1.59747	0	0
Varney	2021	30.173	30.152	0.148	3.281	0.00371516	0.00508015	0.00136499	1.36741	0	0

## Sheet: MetaData
See publication methods for details on measurements and data analysis for dry mass and metabolic variable estimates.
MeanRMRTemp.C	Temperature measurements in °C averaged across the time period RMR measurements were performed
MeanMMRTemp.C	Temperature measurements in °C averaged across the time period MMR measurements were performed
Length.cm	Length was measured only for nymphs captured in 2021.
Loss of Righting Response	Binomial variable. 0= no loss of righting response; 1=righting response lost
Discard	Binomial variable. 0=data point not discarded for all metabolic variables; 1= data point discarded for all metabolic variables; see Notes column for justification of discarded data points.
